# Supplementary material for: Insights into the Formation of Intermolecular Complexes of Fluorescent Probe 10-N-Nonyl Acridine Orange with Cardiolipin and Phosphatidylglycerol in Bacterial Plasma Membrane by Molecular Modeling
Source: Molecules. 2023 Feb 17;28(4):1929. doi: 10.3390/molecules28041929 (PMC9961436; doi:10.3390/molecules28041929)
Supplement: Supplementary file 1 [file molecules-28-01929-s001.zip]

Archive with 1 entries (1 files):
- molecules-2228234-supplementary.pdf
